# Supplementary material for: BCAR3 Hypomethylation as a Potential Diagnostic Marker for Thyroid Cancer and Its Mechanism via Promoting EMT and AKT/mTOR Pathway
Source: Cancers (Basel). 2026 Jan 15;18(2):267. doi: 10.3390/cancers18020267 (PMC12839260; doi:10.3390/cancers18020267)
Supplement: Supplementary file 1 [file cancers-18-00267-s001.zip]

Archive with 1 entries (1 files):
- cancers-3955090-supplementary.pdf
